# Supplementary material for: Health Risk Assessment of Heavy Metals Exposure from the Consumption of Cephalopods and Crustaceans in Peninsular Malaysia
Source: Toxics. 2026 Feb 27;14(3):199. doi: 10.3390/toxics14030199 (PMC13030184; doi:10.3390/toxics14030199)
Supplement: Supplementary file 1 [file toxics-14-00199-s001.zip]

Archive with 1 entries (1 files):
- toxics-4080063-supplementary.pdf
